# Supplementary material for: High-Resolution Genomic Surveillance of Carbapenem-Resistant Acinetobacter baumannii: IC-2 Clonal Diversity, Resistance Determinants, and Virulence Signatures
Source: Antibiotics (Basel). 2026 May 4;15(5):464. doi: 10.3390/antibiotics15050464 (PMC13203267; doi:10.3390/antibiotics15050464)
Supplement: Supplementary file 1 [file antibiotics-15-00464-s001.zip]

Archive with 2 entries (2 files):
- Supplementary Figures S1 and S2 Antibiotics-4276808.pdf
- Supplementary Tables S1 and S2 Antibiotics-4276808.xlsx
