# Supplementary material for: High-Resolution Genomic Surveillance of Carbapenem-Resistant Acinetobacter baumannii: IC-2 Clonal Diversity, Resistance Determinants, and Virulence Signatures
Source: Antibiotics (Basel). 2026 May 4;15(5):464. doi: 10.3390/antibiotics15050464 (PMC13203267; doi:10.3390/antibiotics15050464)
Supplement: Supplementary file 1 [file antibiotics-15-00464-s001.zip › Supplementary Tables S1 and S2 Antibiotics-4276808.xlsx]

## Sheet: List of supplementary tables
	Supplementary table	Title
	Table S1	Overview of antimicrobial resistance genes detected in the 26 Acinetobacter baumannii isolates using AMRFinder, CARD, and ResFinder.
	Table S2	Metadata retrieved from Pathogenwatch for the 339 Acinetobacter baumannii isolates included in the patristic analysis.

## Sheet: TableS1
Table S1	Overview of antimicrobial resistance genes detected in the 26 Acinetobacter baumannii isolates using AMRFinder, CARD, and ResFinder.
	Resistance gene	Resistance gene product	Genetic determinant	Mechanism of resistance	Antibiotic class	Antibiotic specificity (documented)	Reference	Acibau-1			Acibau-2			Acibau-3			Acibau-4			Acibau-5			Acibau-6			Acibau-7			Acibau-8			Acibau-9			Acibau-10			Acibau-11			Acibau-12			Acibau-13			Acibau-14
								AMRFinder	CARD	ResFinder	AMRFinder	CARD	ResFinder	AMRFinder	CARD	ResFinder	AMRFinder	CARD	ResFinder	AMRFinder	CARD	ResFinder	AMRFinder	CARD	ResFinder	AMRFinder	CARD	ResFinder	AMRFinder	CARD	ResFinder	AMRFinder	CARD	ResFinder	AMRFinder	CARD	ResFinder	AMRFinder	CARD	ResFinder	AMRFinder	CARD	ResFinder	AMRFinder	CARD	ResFinder	AMRFinder	CARD	ResFinder
	aac(6')-Ib'	Aminoglycoside 6'-N-acetyltransferase AAC(6')-Ib'	Gene presence	Antibiotic inactivation	Aminoglycosides	Amikacin; gentamicin; tobramycin	Ramirez et al., 2010, doi: 10.1016/j.drup.2010.08.003	0	0	1	1	1	1	1	1	0	1	1	0	1	1	1	1	1	1	1	1	1	1	1	1	0	0	0	1	1	0	1	1	1	1	1	0	0	0	1	1	1	0
	aadA1	Aminoglycoside adenylyltransferase AadA1	Gene presence	Antibiotic inactivation	Aminoglycosides	Spectinomycin; streptomycin	Ramirez et al., 2010, doi: 10.1016/j.drup.2010.08.003	0	0	0	0	0	1	1	1	1	1	1	0	0	0	1	0	0	0	1	1	0	1	1	1	0	0	0	0	1	0	1	1	0	0	0	0	0	0	0	0	0	0
	aadA2	Aminoglycoside adenylyltransferase AadA2	Gene presence	Antibiotic inactivation	Aminoglycosides	Spectinomycin; streptomycin	Ramirez et al., 2010, doi: 10.1016/j.drup.2010.08.003	0	0	0	0	0	0	0	0	0	0	0	0	0	0	0	0	0	0	1	1	0	0	0	1	0	0	0	0	0	0	0	0	0	0	0	0	0	0	0	0	0	0
	ant(2'')-Ia	Aminoglycoside nucleotidyltransferase ANT(2'')-Ia	Gene presence	Antibiotic inactivation	Aminoglycosides	Gentamicin; tobramycin	Ramirez et al., 2010, doi: 10.1016/j.drup.2010.08.003	0	0	1	0	0	0	0	0	0	0	0	0	0	0	0	0	0	0	1	1	0	0	0	1	0	0	0	0	0	0	0	0	0	0	0	0	0	0	0	0	0	0
	ant(3'')-IIa	Aminoglycoside nucleotidyltransferase ANT(3'')-IIa	Gene presence	Antibiotic inactivation	Aminoglycosides	Gentamicin; streptomycin; tobramycin	Ramirez et al., 2010, doi: 10.1016/j.drup.2010.08.003	1	1	1	1	1	1	1	1	1	1	1	1	1	1	1	1	1	1	1	0	1	1	1	1	1	1	1	1	1	1	1	1	1	1	1	1	1	1	1	1	1	1
	ant(3'')-IIb	Aminoglycoside nucleotidyltransferase Ant(3'')-IIb	Gene presence	Antibiotic inactivation	Aminoglycosides	Gentamicin; tobramycin	Ramirez et al., 2010, doi: 10.1016/j.drup.2010.08.003	0	0	0	0	0	0	0	0	0	0	0	0	0	0	0	0	0	0	0	1	0	0	0	0	0	0	0	0	0	0	0	0	0	0	0	0	0	0	0	0	0	0
	aph(3'')-Ib	Aminoglycoside O-phosphotransferase APH(3'')-Ib	Gene presence	Antibiotic inactivation	Aminoglycosides	Streptomycin	Ramirez et al., 2010, doi: 10.1016/j.drup.2010.08.003	1	1	1	1	1	1	1	1	1	1	1	0	1	1	1	1	1	1	0	0	1	1	1	1	0	0	0	1	1	1	1	1	1	1	1	0	1	1	1	1	1	1
	aph(3')-Ia	Aminoglycoside 3'-O-phosphotransferase APH(3')-Ia	Gene presence	Antibiotic inactivation	Aminoglycosides	Amikacin; kanamycin; neomycin	Ramirez et al., 2010, doi: 10.1016/j.drup.2010.08.003	0	0	1	1	1	1	1	1	0	1	1	0	1	1	1	1	1	1	1	1	0	1	1	0	1	1	0	1	1	1	1	1	0	1	1	1	1	0	1	1	1	1
	aph(3')-VIa	Aminoglycoside 3'-O-phosphotransferase APH(3')-VIa	Gene presence	Antibiotic inactivation	Aminoglycosides	Amikacin	Ramirez et al., 2010, doi: 10.1016/j.drup.2010.08.003	0	0	1	0	0	0	0	0	0	0	0	0	0	0	0	0	0	0	0	0	0	0	0	1	0	0	0	0	0	0	1	1	0	0	0	0	0	0	0	0	0	0
	aph(6)-Id	Aminoglycoside O-phosphotransferase APH(6)-Id	Gene presence	Antibiotic inactivation	Aminoglycosides	Streptomycin	Ramirez et al., 2010, doi: 10.1016/j.drup.2010.08.003	1	1	1	1	1	1	1	1	1	1	1	0	1	1	1	1	1	1	0	0	0	1	1	1	0	0	0	1	1	1	1	1	0	1	1	0	1	1	1	1	1	1
	armA	16S rRNA methyltransferase ArmA	Gene presence	Target modification	Aminoglycosides	Amikacin; gentamicin; kanamycin; tobramycin	Tada et al., 2014, doi: 10.1128/AAC.01212-13	1	1	1	1	0	0	1	1	0	1	1	0	1	1	0	1	0	1	1	1	0	1	1	0	1	1	1	1	0	1	1	1	0	1	0	0	1	1	1	1	1	0
	blaOXA-23	Carbapenem-hydrolyzing class D β-lactamase OXA-23	Gene presence	Antibiotic inactivation	Carbapenems	Doripenem; imipenem; meropenem	Evans et al., 2014, doi: 10.1128/CMR.00117-13	1	1	1	1	1	1	1	1	1	1	1	1	1	1	1	1	1	1	1	1	1	1	1	1	1	1	1	1	1	1	1	1	0	1	1	1	1	1	1	1	1	1
	blaOXA-66	Carbapenem-hydrolyzing class D β-lactamase OXA-66	Gene presence	Antibiotic inactivation	Carbapenems	Imipenem; meropenem	Evans et al., 2014, doi: 10.1128/CMR.00117-13	1	1	1	1	1	1	1	1	1	1	1	1	1	1	1	1	1	1	0	0	1	1	1	0	1	1	0	1	1	1	1	1	1	1	1	1	1	1	1	1	1	1
	blaOXA-82	Carbapenem-hydrolyzing class D β-lactamase OXA-82	Gene presence	Antibiotic inactivation	Carbapenems	Imipenem; meropenem	Evans et al., 2014, doi: 10.1128/CMR.00117-13	0	0	0	0	0	0	0	0	0	0	0	0	0	0	0	0	0	0	1	1	0	0	0	1	0	0	0	0	0	0	0	0	0	0	0	0	0	0	0	0	0	0
	ftsI	Penicillin-binding protein 3 FtsI	Missense mutation A515V	Target site mutation	Carbapenems	Meropenem	Hawkey et al., 2018, doi: 10.1099/mgen.0.000165	1	0	1	0	0	0	0	0	0	0	0	0	0	0	0	0	0	1	0	0	0	0	0	0	0	0	0	0	0	0	0	0	0	0	0	1	1	0	0	0	0	1
	blaADC-30	Cephalosporinase ADC-30	Gene presence	Antibiotic inactivation	Cephalosporins	Cefepime; ceftazidime; ceftriaxone	Roca et al., 2012, doi: 10.3389/fmicb.2012.00148	0	0	0	1	1	0	0	0	0	1	1	0	1	1	1	1	1	1	0	0	0	0	0	1	0	0	0	1	1	0	0	0	0	1	1	0	0	0	1	1	1	0
	blaADC-33	Cephalosporinase ADC-33	Gene presence	Antibiotic inactivation	Cephalosporins	Cefepime; ceftazidime; ceftriaxone	Roca et al., 2012, doi: 10.3389/fmicb.2012.00148	0	0	0	0	0	0	0	0	0	0	0	0	0	0	0	0	0	0	1	1	0	0	0	0	0	0	0	0	0	0	0	0	0	0	0	0	0	0	0	0	0	0
	blaADC-73	Cephalosporinase ADC-73	Gene presence	Antibiotic inactivation	Cephalosporins	Cefepime; ceftazidime; ceftriaxone	Roca et al., 2012, doi: 10.3389/fmicb.2012.00148	0	0	1	0	0	0	1	1	1	0	0	0	0	0	1	0	0	0	0	0	1	1	1	0	1	1	0	0	0	1	1	1	1	0	0	0	1	1	1	0	0	0
	blaADC-268	Cephalosporinase ADC-268	Gene presence	Antibiotic inactivation	Cephalosporins	Cefepime; ceftazidime; ceftriaxone	Roca et al., 2012, doi: 10.3389/fmicb.2012.00148	1	1	0	0	0	0	0	0	0	0	0	0	0	0	0	0	0	0	0	0	0	0	0	0	0	0	0	0	0	0	0	0	0	0	0	0	0	0	0	0	0	0
	blaTEM-1	β-lactamase TEM-1	Gene presence	Antibiotic inactivation	Penicillins/Cephalosporins	Ampicillin; piperacillin	Bradford et al., 2001, doi: 10.1128/CMR.14.4.933-951.2001	1	1	1	0	0	0	0	0	0	0	0	0	0	0	0	0	0	0	0	0	0	0	0	0	1	1	1	0	0	0	0	0	0	0	0	0	1	1	1	0	0	0
	qacEΔ1	Quaternary ammonium compound efflux protein QacEΔ1	Gene presence	Drug efflux	Disinfectants/biocides	Quaternary ammonium compounds	Jacobmeyer et al., 2022; doi: 10.3390/antibiotics11081050	0	0	1	1	1	0	1	1	0	1	1	0	1	1	0	1	1	0	1	1	1	1	1	1	0	0	1	1	1	0	1	1	0	1	1	0	0	0	1	1	1	1
	parC	DNA topoisomerase IV subunit C ParC	Missense mutation S84L	Target site mutation	Fluoroquinolones	Ciprofloxacin; levofloxacin	Vila et al., 1997, doi: 10.1093/jac/39.6.757	1	1	1	1	1	1	1	1	1	1	1	1	1	1	1	1	1	1	1	1	1	1	1	1	1	1	1	1	1	1	1	1	1	1	1	1	1	1	1	1	1	1
	gyrA	DNA gyrase subunit A GyrA	Missense mutation S81L	Target site mutation	Fluoroquinolones	Ciprofloxacin; levofloxacin	Vila et al., 1995, doi: 10.1128/AAC.39.5.1201	1	1	1	1	1	1	1	1	1	1	1	1	1	1	1	1	1	1	1	1	1	1	1	1	1	1	1	1	1	1	1	1	1	1	1	1	1	1	1	1	1	1
	abaF	Fosfomycin efflux transporter AbaF	Gene overexpression	Drug efflux	Fosfomycin	Fosfomycin	Jacobmeyer et al., 2022; doi: 10.3390/antibiotics11081046	1	1	1	1	1	1	1	1	1	1	1	1	1	1	1	1	1	1	1	1	1	1	1	1	1	1	1	1	1	1	1	1	1	1	1	1	1	1	1	1	1	1
	mphE	Macrolide 2'-phosphotransferase MphE	Gene presence	Antibiotic inactivation	Macrolides	Azithromycin; erythromycin	Jacobmeyer et al., 2022; doi: 10.3390/antibiotics11081047	1	1	1	1	1	1	1	1	1	0	0	1	1	0	1	1	1	1	1	1	1	1	1	0	1	1	1	1	0	1	1	1	1	1	1	0	1	1	1	1	1	1
	msrE	ABC-F type ribosomal protection protein MsrE	Gene presence	Target modification	Macrolides	Azithromycin; erythromycin	Jacobmeyer et al., 2022; doi: 10.3390/antibiotics11081048	1	0	1	1	0	1	1	0	1	1	0	0	1	0	1	1	0	1	1	0	1	1	0	1	1	0	1	1	0	1	1	0	1	1	0	1	1	0	1	1	0	1
	catB8	Chloramphenicol O-acetyltransferase CatB8	Gene presence	Antibiotic inactivation	Phenicols	Chloramphenicol	Jacobmeyer et al., 2022; doi: 10.3390/antibiotics11081049	0	0	1	1	1	1	1	1	0	1	1	0	1	1	1	1	1	1	1	1	1	1	1	1	0	0	0	1	1	0	1	1	1	1	1	1	0	0	1	1	1	0
	cxpE	Chloramphenicol efflux transporter CxpE	Gene overexpression	Drug efflux	Phenicols	Chloramphenicol	Karalewitz et al., 2018; doi: 10.1128/AAC.00513-18	1	0	1	1	0	1	1	0	1	1	0	1	1	1	1	1	0	1	1	0	1	1	0	1	1	0	1	1	0	1	1	0	1	1	0	1	1	0	1	1	0	1
	sul2	Dihydropteroate synthase Sul2	Gene presence	Target replacement	Sulfonamides	Sulfamethoxazole	Aboelenin et al., 2024; doi: 10.1038/s41598-024-53441-1	1	1	1	0	0	0	1	1	0	1	1	0	0	0	0	0	0	0	0	0	0	1	1	0	1	1	1	0	0	0	1	1	0	0	0	0	1	1	1	0	0	0
	sul1	Dihydropteroate synthase Sul1	Gene presence	Target replacement	Sulfonamides	Sulfamethoxazole	Aboelenin et al., 2024; doi: 10.1038/s41598-024-53441-2	0	0	1	1	1	0	1	1	0	1	1	0	1	1	0	1	1	0	1	1	0	1	1	1	0	0	1	1	1	0	1	1	0	1	1	0	0	0	1	1	1	0
	tetB	Tetracycline efflux pump Tet(B)	Gene presence	Drug efflux	Tetracyclines	Doxycycline; tetracycline	Jacobmeyer et al., 2022; doi: 10.3390/antibiotics11081049	1	1	0	1	1	0	1	1	0	1	1	1	1	1	1	1	1	1	0	0	1	1	1	1	0	0	1	1	1	1	1	1	0	1	1	1	1	1	1	1	1	1
	adeF	Component of AdeFGH RND efflux pump	Gene overexpression	Drug efflux	Multiple	Fluoroquinolones; tetracyclines	Jacobmeyer et al., 2022; doi: 10.3390/antibiotics11081045	0	1	0	0	1	0	0	1	0	0	1	0	0	1	0	0	1	0	0	1	0	0	1	0	0	1	0	0	1	0	0	1	0	0	1	0	0	1	0	0	1	0
	abeS	SMR efflux pump AbeS	Gene overexpression	Drug efflux	Multiple	Disinfectants; other antimicrobials	Srinivasan et al., 2009; doi: 10.1128/AAC.00748-09	0	1	0	0	1	0	0	1	0	0	1	0	0	1	0	0	1	0	0	1	0	0	1	0	0	1	0	0	1	0	0	1	0	0	1	0	0	1	0	0	1	0
	adeC	RND efflux membrane fusion protein AdeC	Gene overexpression	Drug efflux	Multiple	Disinfectants; macrolides	Jacobmeyer et al., 2022; doi: 10.3390/antibiotics11081049	1	1	1	1	1	1	1	1	1	1	1	1	1	1	1	1	1	1	1	1	0	1	1	1	1	1	1	1	1	1	1	1	0	1	1	1	0	0	1	1	1	1
	amvA	Multidrug efflux pump AmvA	Gene overexpression	Drug efflux	Multiple	Disinfectants	Migliaccio et al., 2022; doi: 10.3389/fmicb.2021.790263	1	1	1	1	1	1	1	1	1	1	1	1	1	1	1	1	1	1	1	1	1	1	1	1	1	1	1	1	1	1	1	1	1	1	1	1	1	1	1	1	1	1
	abaQ	RND efflux pump AbaQ	Gene overexpression	Drug efflux	Multiple	Fluoroquinolones	Pérez-Varela et al., 2018; doi: 10.1128/AAC.00906-18	0	1	0	0	1	0	0	1	0	0	1	0	0	1	0	0	1	0	0	1	0	0	1	0	0	1	0	0	1	0	0	1	0	0	1	0	0	1	0	0	1	0
	adeH	Component of AdeFGH RND efflux pump	Gene overexpression	Drug efflux	Multiple	Various antibiotics	Jacobmeyer et al., 2022; doi: 10.3390/antibiotics11081049	0	1	0	0	1	0	0	1	0	0	1	0	0	1	0	0	1	0	0	1	0	0	1	0	0	1	0	0	1	0	0	1	0	0	1	0	0	1	0	0	1	0
	adeJ	Component of AdeIJK RND efflux pump	Gene overexpression	Drug efflux	Multiple	Various antibiotics	Jacobmeyer et al., 2022; doi: 10.3390/antibiotics11081049	0	1	0	0	1	0	0	1	0	0	1	0	0	1	0	0	1	0	0	1	0	0	1	0	0	1	0	0	1	0	0	1	0	0	1	0	0	1	0	0	1	0
[truncated: 36 more columns]

## Sheet: TableS2
Table S2	Metadata retrieved from Pathogenwatch for the 339 Acinetobacter baumannii isolates included in the patristic analysis.
	ID	Experiment accession	Study accession	Collection date	Run accession	Secondary sample accession	Host	Country	Collected by	City/region	Isolation source	ST Oxford	KL	OCL
	SAMEA10095856	ERX6361114	PRJEB47537		ERR6737055	ERS7752506	Human	Turkey				1114	KL25	OCL1
	SAMEA10096945	ERX6362194	PRJEB47537		ERR6738135	ERS7753586	Human	Turkey				1114	KL25	OCL1
	SAMEA104708363	ERX2452712	PRJEB25650		ERR2433133	ERS2309746		Croatia		Zagreb		195	KL3	OCL1
	SAMEA104708364	ERX2452713	PRJEB25650		ERR2433134	ERS2309747		Croatia		Zagreb		195	KL3	OCL1
	SAMEA104708365	ERX2452714	PRJEB25650		ERR2433135	ERS2309748		Croatia		Zagreb		195	KL3	OCL1
	SAMEA104708366	ERX2452715	PRJEB25650		ERR2433136	ERS2309749		Croatia		Zagreb		195	KL3	OCL1
	SAMEA104708367	ERX2452716	PRJEB25650		ERR2433137	ERS2309750		Croatia		Zagreb		195	KL3	OCL1
	SAMEA104708369	ERX2452718	PRJEB25650		ERR2433139	ERS2309752		Croatia		Zagreb		195	KL3	OCL1
	SAMEA104708370	ERX2452719	PRJEB25650		ERR2433140	ERS2309753	Environmental	Croatia		Zagreb		195	KL3	OCL1
	SAMEA104708372	ERX2452725	PRJEB25650		ERR2433146	ERS2309755	Environmental	Croatia		Zagreb		195	KL3	OCL1
	SAMEA104708373	ERX2452726	PRJEB25650		ERR2433147	ERS2309756	Environmental	Croatia		Zagreb		195	KL3	OCL1
	SAMEA104708375	ERX2452728	PRJEB25650		ERR2433149	ERS2309758	Environmental	Croatia		Zagreb		195	KL3	OCL1
	SAMEA2241521	ERX329093	PRJEB4735	2012-05-08	ERR356310	ERS359862	Human	United Kingdom			Tissue	1114	KL25	OCL1
	SAMEA2241526	ERX329053	PRJEB4735	2011-10-27	ERR356270	ERS359867	Human	United Kingdom			Wound swab	502	KL125	OCL1
	SAMEA2241586	ERX329094	PRJEB4735	2011-08-18	ERR356311	ERS359868	Human	United Kingdom			Wound swab	502	KL125	OCL1
	SAMEA2779771	ERX585159	PRJEB7302	2013-01-01	ERR628388	ERS549521		Germany				208	KL2	OCL1
	SAMEA2779772	ERX585160	PRJEB7302	2013-01-01	ERR628389	ERS549522		Germany				208	KL2	OCL1
	SAMEA2779773	ERX585161	PRJEB7302	2013-01-01	ERR628390	ERS549523		Germany				208	KL2	OCL1
	SAMEA2779774	ERX585162	PRJEB7302	2013-01-01	ERR628391	ERS549524		Germany				208	KL2	OCL1
	SAMEA2779775	ERX585163	PRJEB7302	2013-01-01	ERR628392	ERS549525		Germany				208	KL2	OCL1
	SAMEA2779776	ERX585164	PRJEB7302	2013-01-01	ERR628393	ERS549526		Germany				208	KL2	OCL1
	SAMEA2779777	ERX585165	PRJEB7302	2013-01-01	ERR628394	ERS549527		Germany				208	KL2	OCL1
	SAMEA2779778	ERX585166	PRJEB7302	2013-01-01	ERR628395	ERS549528		Germany				208	KL2	OCL1
	SAMEA2779779	ERX585167	PRJEB7302	2013-01-01	ERR628396	ERS549529		Germany				208	KL2	OCL1
	SAMEA2779781	ERX585169	PRJEB7302	2013-01-01	ERR628398	ERS549531		Germany				208	KL2	OCL1
	SAMEA2779782	ERX585170	PRJEB7302	2013-01-01	ERR628399	ERS549532		Germany				208	KL2	OCL1
	SAMEA2779796	ERX585184	PRJEB7302	2013-01-01	ERR628413	ERS549546		Germany				208	KL2	OCL1
	SAMEA2779797	ERX585185	PRJEB7302	2013-01-01	ERR628414	ERS549547		Germany				208	KL2	OCL1
	SAMEA2779800	ERX585188	PRJEB7302	2013-01-01	ERR628418	ERS549550		Germany				208	KL2	OCL1
	SAMEA3652179	ERX1204317	PRJEB7302	2013-01-01	ERR1125118	ERS959328	Human	Germany				208	KL2	OCL1
	SAMEA3652180	ERX1204318	PRJEB7302	2014-01-01	ERR1125119	ERS959329	Human	Germany				208	KL2	OCL1
	SAMEA4916047	ERX2805944	PRJEB28660	2017-02-08	ERR2796925	ERS2735099	Human	Switzerland	University Basel Hospital		Hospital	195	KL3	OCL1
	SAMEA4916062	ERX2805959	PRJEB28660	2017-05-10	ERR2796940	ERS2735114	Human	Switzerland	University Basel Hospital		Hospital	195	KL9	OCL1
	SAMEA4916067	ERX2805964	PRJEB28660	2017-01-01	ERR2796945	ERS2735119	Human	Switzerland	University Basel Hospital		Hospital	195	KL3	OCL1
	SAMEA5226469	ERX4091247	PRJEB30134	2018-02-18	ERR4095949	ERS3033914	Human	United Kingdom			sputum	Other	KL40	OCL1
	SAMEA5226470	ERX4091250	PRJEB30134	2018-03-26	ERR4095952	ERS3033915	Human	United Kingdom			screen	136	KL77	OCL1
	SAMEA5226480	ERX4091270	PRJEB30134	2018-06-01	ERR4095972	ERS3033925	Human	United Kingdom			blood	1808	KL9	OCL1
	SAMEA5229256	ERX3140188	PRJEB30466	2018-01-01	ERR3079300	ERS3036698	Human	Italy	ICU of Spedali Civili’s Hospital	Brescia	clinical	369	KL9	OCL1
	SAMEA5396087	ERX3225415	PRJEB31555	2013-03-14	ERR3197681	ERS3202442	Human	Germany			rectal swab	195	KL3	OCL1
	SAMEA5396088	ERX3225416	PRJEB31555	2013-04-11	ERR3197682	ERS3202443	Human	Germany			rectal swab	195	KL3	OCL1
	SAMEA5396090	ERX3225418	PRJEB31555	2015-02-10	ERR3197684	ERS3202445	Human	Germany			rectal swab	195	KL3	OCL1
	SAMEA5396092	ERX3225420	PRJEB31555	2015-04-15	ERR3197686	ERS3202447	Human	Germany			rectal swab	1114	KL25	OCL1
	SAMEA5396094	ERX3225422	PRJEB31555	2012-01-01	ERR3197688	ERS3202449	Human	Germany			clinical material	195	KL3	OCL1
	SAMEA5396097	ERX3225425	PRJEB31555	2012-08-18	ERR3197691	ERS3202452	Human	Germany			wound swab	557	KL152	OCL1
	SAMEA5396098	ERX3225426	PRJEB31555	2014-02-03	ERR3197692	ERS3202453	Human	Germany			tracheal secretion	195	KL3	OCL1
	SAMEA5396099	ERX3225427	PRJEB31555	2012-10-12	ERR3197693	ERS3202454	Human	Germany			wound swab	787	KL128	OCL1
	SAMEA5396100	ERX3225428	PRJEB31555	2015-01-28	ERR3197694	ERS3202455	Human	Germany			rectal swab	Other	KL152	OCL1
	SAMEA5396103	ERX3225431	PRJEB31555	2013-04-29	ERR3197697	ERS3202458	Human	Germany			tracheal secretion	208	KL2	OCL1
	SAMEA5396104	ERX3225432	PRJEB31555	2013-09-02	ERR3197698	ERS3202459	Human	Germany			tracheal secretion	208	KL2	OCL1
	SAMEA5396105	ERX3225433	PRJEB31555	2013-06-26	ERR3197699	ERS3202460	Human	Germany			wound swab	557	KL152	OCL1
	SAMEA5396108	ERX3225436	PRJEB31555	2014-09-15	ERR3197702	ERS3202463	Human	Germany			rectal swab	369	KL9	OCL1
	SAMEA5396109	ERX3225437	PRJEB31555	2012-08-03	ERR3197703	ERS3202464	Human	Germany			tracheal secretion	1102	KL9	OCL1
	SAMEA5396110	ERX3225438	PRJEB31555	2013-07-10	ERR3197704	ERS3202465	Human	Germany			rectal swab	348	KL9	OCL1
	SAMEA5396112	ERX3225440	PRJEB31555	2014-11-03	ERR3197706	ERS3202467	Human	Germany			catheter urine	368	KL52	OCL1
	SAMEA5396113	ERX3225441	PRJEB31555	2014-03-08	ERR3197707	ERS3202468	Human	Germany			groin swab	369	KL9	OCL1
	SAMEA5396114	ERX3225442	PRJEB31555	2015-07-13	ERR3197708	ERS3202469	Human	Germany			wound swab	Other	KL32	OCL1
	SAMEA5396115	ERX3225443	PRJEB31555	2014-03-10	ERR3197709	ERS3202470	Human	Germany			stoma swab	451	KL6	OCL1
	SAMEA5396116	ERX3225444	PRJEB31555	2012-08-01	ERR3197710	ERS3202471	Human	Germany			catheter swab	451	KL6	OCL1
	SAMEA5396117	ERX3225445	PRJEB31555	2014-03-24	ERR3197711	ERS3202472	Human	Germany			bronchial secretion	451	KL6	OCL1
	SAMEA5396118	ERX3225446	PRJEB31555	2012-08-07	ERR3197712	ERS3202473	Human	Germany			wound swab	451	KL6	OCL1
	SAMEA5396119	ERX3225447	PRJEB31555	2013-07-01	ERR3197713	ERS3202474	Human	Germany			tracheal secretion	436	KL47	OCL1
	SAMEA5396120	ERX3225448	PRJEB31555	2013-06-03	ERR3197714	ERS3202475	Human	Germany			drainage liquid	436	KL47	OCL1
	SAMEA5396121	ERX3225449	PRJEB31555	2013-09-23	ERR3197715	ERS3202476	Human	Germany			tracheal secretion	436	KL47	OCL1
	SAMEA5396122	ERX3225450	PRJEB31555	2012-01-01	ERR3197716	ERS3202477	Human	Germany			screening swab	451	KL6	OCL1
	SAMEA5396124	ERX3225452	PRJEB31555	2013-03-30	ERR3197718	ERS3202479	Human	Germany			bronchial secretion	436	KL47	OCL1
	SAMEA54067918	ERX1868293	PRJEB19153	2012-07-05	ERR1805266	ERS1510205	canis familiaris	Netherlands			urine	556	KL42	OCL1
	SAMEA54068668	ERX1868294	PRJEB19153	2012-06-22	ERR1805267	ERS1510206	canis familiaris	Netherlands			airway	556	KL42	OCL1
	SAMEA54069418	ERX1868295	PRJEB19153	2012-08-20	ERR1805268	ERS1510207	canis familiaris	Netherlands			urine	556	KL42	OCL1
	SAMEA54070168	ERX1868296	PRJEB19153	2012-09-05	ERR1805269	ERS1510208	canis familiaris	Netherlands			wound	556	KL42	OCL1
	SAMEA54070918	ERX1868297	PRJEB19153	2012-03-07	ERR1805270	ERS1510209	canis familiaris	Netherlands			wound	350	KL9	OCL1
	SAMEA54071668	ERX1868298	PRJEB19153	2014-03-17	ERR1805271	ERS1510210	canis familiaris	Netherlands			wound	350	KL9	OCL1
	SAMEA54072418	ERX1868299	PRJEB19153	2014-03-25	ERR1805272	ERS1510211	canis familiaris	Netherlands			surface	350	KL9	OCL1
	SAMEA54076918	ERX1868305	PRJEB19153	1982-01-01	ERR1805278	ERS1510217	Human	Netherlands				350	KL9	OCL1
	SAMEA5789902	ERX3552078	PRJEB34513	2016-01-01	ERR3535480	ERS3760039	Human	United Kingdom			Stool	195	KL3	OCL1
	SAMEA6451095	ERX5171302	PRJEB30134	2018-10-25	ERR5386376	ERS4216652	Human	United Kingdom			biliary fluid	208	KL2	OCL1
	SAMEA6451101	ERX5171308	PRJEB30134	2018-11-12	ERR5386382	ERS4216658	Human	United Kingdom			screen	218	KL7	OCL1
	SAMEA7171611	ERX4377144	PRJEB27899		ERR4436586	ERS4932055	Human	Poland				425	KL125	OCL1
	SAMEA7171643	ERX4377146	PRJEB27899		ERR4436588	ERS4932087	Human	Germany				539	KL151	OCL1
	SAMEA7171645	ERX4377148	PRJEB27899		ERR4436590	ERS4932089	Human	France				195	KL3	OCL1
	SAMEA7171646	ERX4377150	PRJEB27899		ERR4436592	ERS4932090	Human	Spain				208	KL2	OCL1
	SAMEA7171648	ERX4377152	PRJEB27899		ERR4436594	ERS4932092	Human	Austria				208	KL2	OCL1
	SAMEA7171672	ERX4377176	PRJEB27899		ERR4436618	ERS4932116	Human	Germany				195	KL3	OCL1
	SAMEA7171673	ERX4377177	PRJEB27899		ERR4436619	ERS4932117	Human	Italy				281	KL81	OCL3
	SAMEA7171681	ERX4377185	PRJEB27899		ERR4436627	ERS4932125	Human	Belgium				195	KL3	OCL1
	SAMEA7171682	ERX4377186	PRJEB27899		ERR4436628	ERS4932126	Human	Czech Republic				208	KL2	OCL1
	SAMEA7171732	ERX4377224	PRJEB27899		ERR4436685	ERS4932176	Human	Germany				450	KL9	OCL1
	SAMEA7171854	ERX4377251	PRJEB27899		ERR4436748	ERS4932298	Human	France				281	KL81	OCL3
	SAMEA7171855	ERX4377252	PRJEB27899		ERR4436749	ERS4932299	Human	Croatia				195	KL3	OCL1
	SAMEA7171858	ERX4377255	PRJEB27899		ERR4436752	ERS4932302	Human	Greece				436	KL47	OCL1
	SAMEA7451168	ERX4607697	PRJEB40828	2012-01-01	ERR4686395	ERS5209360	Human	Germany			clinical material	450	KL9	OCL1
	SAMEA7451169	ERX4607698	PRJEB40828	2012-01-01	ERR4686396	ERS5209361	Human	Germany			clinical material	281	KL22	OCL1
	SAMEA7451170	ERX4607699	PRJEB40828	2012-01-01	ERR4686397	ERS5209362	Human	Germany			clinical material	195	KL3	OCL1
	SAMEA7451171	ERX4607700	PRJEB40828	2013-01-01	ERR4686398	ERS5209363	Human	Germany			clinical material	208	KL2	OCL1
	SAMEA7451175	ERX4607704	PRJEB40828	2013-01-01	ERR4686402	ERS5209367	Human	Germany			clinical material	502	KL4	OCL1
	SAMEA7451176	ERX4607705	PRJEB40828	2013-01-01	ERR4686403	ERS5209368	Human	Germany			clinical material	502	KL4	OCL1
	SAMEA7451179	ERX4607708	PRJEB40828	2013-01-01	ERR4686406	ERS5209371	Human	Germany			clinical material	502	KL4	OCL1
	SAMEA7451181	ERX4607710	PRJEB40828	2013-01-01	ERR4686408	ERS5209373	Human	Germany			clinical material	208	KL2	OCL1
	SAMEA7451183	ERX4607712	PRJEB40828	2014-01-01	ERR4686410	ERS5209375	Human	Germany			clinical material	195	KL3	OCL1
	SAMEA7451186	ERX4607715	PRJEB40828	2014-01-01	ERR4686413	ERS5209378	Human	Germany			clinical material	195	KL3	OCL1
	SAMEA7451188	ERX4607717	PRJEB40828	2014-01-01	ERR4686415	ERS5209380	Human	Germany			clinical material	195	KL3	OCL1
	SAMEA7451189	ERX4607718	PRJEB40828	2014-01-01	ERR4686416	ERS5209381	Human	Germany			clinical material	208	KL2	OCL1
	SAMEA7451190	ERX4607719	PRJEB40828	2015-01-01	ERR4686417	ERS5209382	Human	Germany			clinical material	848	KL12	OCL1
	SAMEA7451191	ERX4607720	PRJEB40828	2015-01-01	ERR4686418	ERS5209383	Human	Germany			clinical material	848	KL12	OCL1
	SAMEA7451192	ERX4607721	PRJEB40828	2015-01-01	ERR4686419	ERS5209384	Human	Germany			clinical material	848	KL12	OCL1
	SAMEA7451196	ERX4607725	PRJEB40828	2015-01-01	ERR4686423	ERS5209388	Human	Germany			clinical material	281	KL81	OCL3
	SAMEA7451197	ERX4607726	PRJEB40828	2015-01-01	ERR4686424	ERS5209389	Human	Germany			clinical material	281	KL81	OCL3
	SAMEA7451199	ERX4607728	PRJEB40828	2015-01-01	ERR4686426	ERS5209391	Human	Germany			clinical material	195	KL3	OCL1
	SAMEA7451200	ERX4607729	PRJEB40828	2015-01-01	ERR4686427	ERS5209392	Human	Germany			clinical material	281	KL81	OCL3
	SAMEA7451201	ERX4607730	PRJEB40828	2015-01-01	ERR4686428	ERS5209393	Human	Germany			clinical material	281	KL81	OCL3
	SAMEA7451202	ERX4607731	PRJEB40828	2015-01-01	ERR4686429	ERS5209394	Human	Germany			clinical material	281	KL81	OCL3
	SAMEA7451203	ERX4607732	PRJEB40828	2016-01-01	ERR4686430	ERS5209395	Human	Germany			clinical material	281	KL81	OCL3
	SAMEA7451204	ERX4607733	PRJEB40828	2016-01-01	ERR4686431	ERS5209396	Human	Germany			clinical material	281	KL81	OCL3
	SAMEA7451206	ERX4607735	PRJEB40828	2016-01-01	ERR4686433	ERS5209398	Human	Germany			clinical material	281	KL81	OCL3
	SAMEA7451207	ERX4607736	PRJEB40828	2016-01-01	ERR4686434	ERS5209399	Human	Germany			clinical material	281	KL81	OCL3
	SAMEA7451208	ERX4607737	PRJEB40828	2016-01-01	ERR4686435	ERS5209400	Human	Germany			clinical material	281	KL81	OCL3
	SAMEA7451209	ERX4607738	PRJEB40828	2015-01-01	ERR4686436	ERS5209401	Human	Germany			clinical material	195	KL3	OCL1
	SAMEA7451210	ERX4607739	PRJEB40828	2015-01-01	ERR4686437	ERS5209402	Human	Germany			clinical material	452	KL2	OCL1
	SAMEA7451211	ERX4607740	PRJEB40828	2014-01-01	ERR4686438	ERS5209403	Human	Germany			clinical material	208	KL2	OCL1
	SAMEA7451212	ERX4607741	PRJEB40828	2015-01-01	ERR4686439	ERS5209404	Human	Germany			clinical material	195	KL9	OCL1
	SAMEA7451213	ERX4607742	PRJEB40828	2015-01-01	ERR4686440	ERS5209405	Human	Germany			clinical material	281	KL81	OCL3
	SAMEA7451215	ERX4607744	PRJEB40828	2015-01-01	ERR4686442	ERS5209407	Human	Germany			clinical material	195	KL3	OCL1
	SAMEA7451216	ERX4607745	PRJEB40828	2016-01-01	ERR4686443	ERS5209408	Human	Germany			clinical material	281	KL81	OCL3
	SAMEA7451217	ERX4607746	PRJEB40828	2016-01-01	ERR4686444	ERS5209409	Human	Germany			clinical material	281	KL81	OCL3
	SAMEA7451218	ERX4607747	PRJEB40828	2016-01-01	ERR4686445	ERS5209410	Human	Germany			clinical material	195	KL3	OCL1
	SAMEA7451220	ERX4607749	PRJEB40828	2016-01-01	ERR4686447	ERS5209412	Human	Germany			clinical material	208	KL2	OCL1
	SAMEA7451221	ERX4607750	PRJEB40828	2016-01-01	ERR4686448	ERS5209413	Human	Germany			clinical material	557	KL152	OCL1
	SAMEA7451224	ERX4607753	PRJEB40828	2017-01-01	ERR4686451	ERS5209416	Human	Germany			clinical material	1114	KL25	OCL1
	SAMEA7451225	ERX4607754	PRJEB40828	2017-01-01	ERR4686452	ERS5209417	Human	Germany			clinical material	1114	KL25	OCL1
	SAMEA7451228	ERX4607757	PRJEB40828	2017-01-01	ERR4686455	ERS5209420	Human	Germany			clinical material	208	KL2	OCL1
	SAMEA7451229	ERX4607758	PRJEB40828	2017-01-01	ERR4686456	ERS5209421	Human	Germany			clinical material	368	KL52	OCL1
	SAMEA7451233	ERX4607762	PRJEB40828	2017-01-01	ERR4686460	ERS5209425	Human	Germany			clinical material	502	KL125	OCL1
	SAMEA7451234	ERX4607763	PRJEB40828	2017-01-01	ERR4686461	ERS5209426	Human	Germany			clinical material	195	KL3	OCL1
	SAMEA7451236	ERX4607765	PRJEB40828	2012-01-01	ERR4686463	ERS5209428	Human	Germany			clinical material	348	KL9	OCL1
	SAMEA7451238	ERX4607767	PRJEB40828	2018-01-01	ERR4686465	ERS5209430	Human	Germany			clinical material	350	KL9	OCL1
	SAMEA7451239	ERX4607768	PRJEB40828	2015-01-01	ERR4686466	ERS5209431	Human	Germany			clinical material	451	KL6	OCL1
	SAMEA7451240	ERX4607769	PRJEB40828	2015-01-01	ERR4686467	ERS5209432	Human	Germany			clinical material	1128	KL32	OCL1
	SAMEA7451241	ERX4607770	PRJEB40828	2012-01-01	ERR4686468	ERS5209433	Human	Germany			clinical material	502	KL125	OCL1
	SAMEA7451247	ERX4607776	PRJEB40828	2018-01-01	ERR4686474	ERS5209439	Human	Germany			clinical material	195	KL3	OCL1
	SAMEA7853216	ERX4978445	PRJEB42650		ERR5173548	ERS5599695	Human	Germany				218	KL9	OCL1
	SAMEA7853289	ERX4978448	PRJEB42650		ERR5173551	ERS5599768	Human	Germany				218	KL9	OCL1
	SAMEA7853290	ERX4978449	PRJEB42650		ERR5173552	ERS5599769	Human	Germany				195	KL3	OCL1
	SAMEA7853291	ERX4978450	PRJEB42650		ERR5173553	ERS5599770	Human	Germany				1114	KL25	OCL1
	SAMEA7853292	ERX4978451	PRJEB42650		ERR5173554	ERS5599771	Human	Germany				218	KL9	OCL1
	SAMEA7853293	ERX4978453	PRJEB42650		ERR5173556	ERS5599772	Human	Germany				218	KL9	OCL1
	SAMEA8218222	ERX5479101	PRJEB43552	2017-01-01	ERR5770797	ERS5904805	Human	Spain				195	KL3	OCL1
	SAMEA8218223	ERX5479102	PRJEB43552	2017-01-01	ERR5770798	ERS5904806	Human	Spain				195	KL3	OCL1
	SAMEA8218226	ERX5479105	PRJEB43552	2017-01-01	ERR5770801	ERS5904809	Human	Spain				451	KL6	OCL1
	SAMEA8218227	ERX5479106	PRJEB43552	2017-01-01	ERR5770802	ERS5904810	Human	Spain				Other	KL155	OCL1
	SAMEA8218228	ERX5479107	PRJEB43552	2017-01-01	ERR5770803	ERS5904811	Human	Spain				Other	KL155	OCL1
	SAMEA9459702	ERX6043260	PRJEB46126	2019-05-01	ERR6415346	ERS7182715	Human	Netherlands			hospital	1050	KL234	OCL1
	SAMEA9459703	ERX6043234	PRJEB46126	2019-05-01	ERR6415320	ERS7182716	Human	Netherlands			hospital	1050	KL234	OCL1
	SAMN01087912	SRX236318	PRJNA183334	1991-01-01	SRR721218	SRS415328	Human	Czech Republic		Praha	urine	556	KL42	OCL1
	SAMN01828145	SRX221048	PRJNA183254	1982-01-01	SRR654190	SRS415325	Human	Netherlands		Rotterdam	urine	350	KL9	OCL1
	SAMN01828175	SRX236314	PRJNA183315	2003-01-01	SRR721211	SRS415301	Human	Czech Republic		Pribram	I.V. Cannula	208	KL2	OCL1
	SAMN03160611	SRX12711202	PRJNA266271	2013-01-01	SRR16508429	SRS10660620	Human	Denmark	Anette Hammerum		hospital	218	KL7	OCL1
	SAMN03160612	SRX12711201	PRJNA266271	2013-01-01	SRR16508430	SRS10660619	Human	Denmark	Anette Hammerum		hospital	208	KL2	OCL1
	SAMN03160613	SRX12711200	PRJNA266271	2013-01-01	SRR16508431	SRS10660618	Human	Denmark	Anette Hammerum		hospital	208	KL2	OCL1
	SAMN03160616	SRX12711197	PRJNA266271	2013-01-01	SRR16508434	SRS10660615	Human	Denmark	Anette Hammerum		hospital	195	KL3	OCL1
	SAMN03160617	SRX12711196	PRJNA266271	2013-01-01	SRR16508435	SRS10660614	Human	Denmark	Anette Hammerum		hospital	195	KL3	OCL1
	SAMN03577729	SRX1016031	PRJNA282640	2013-10-24	SRR2075950	SRS927412	Human	Sweden	Ostergotland - Sweden	Ostergotland	Decubitus pressure sore	208	KL2	OCL1
	SAMN07602915	SRX3185857	PRJNA401330	2012-06-29	SRR6037664	SRS2514202	Human	Sweden	Clinical Microbiology Laboratory - Sahlgrenska University Hospital	Gothenburg	wound	348	KL9	OCL1
	SAMN08159976	SRX3527470	PRJNA427128	2017-02-02	SRR6436006	SRS2803155	Human	Italy	INMI L. Spallanzani	Rome	rectal swab	451	KL6	OCL1
	SAMN08159977	SRX3527469	PRJNA427128	2017-02-09	SRR6436007	SRS2803154	Human	Italy	INMI L. Spallanzani	Rome	blood culture	451	KL6	OCL1
	SAMN08159978	SRX3527468	PRJNA427128	2017-02-25	SRR6436008	SRS2803153	Human	Italy	INMI L. Spallanzani	Rome	blood culture	451	KL6	OCL1
	SAMN08159979	SRX3527475	PRJNA427128	2017-02-27	SRR6436001	SRS2803160	Human	Italy	INMI L. Spallanzani	Rome	blood culture	281	KL81	OCL3
	SAMN08159980	SRX3527474	PRJNA427128	2017-02-28	SRR6436002	SRS2803159	Human	Italy	INMI L. Spallanzani	Rome	abdominal dreinage	281	KL81	OCL3
	SAMN08159981	SRX3527473	PRJNA427128	2017-03-11	SRR6436003	SRS2803158	Human	Italy	INMI L. Spallanzani	Rome	rectal swab	451	KL6	OCL1
	SAMN08159982	SRX3527472	PRJNA427128	2017-03-13	SRR6436004	SRS2803157	Human	Italy	INMI L. Spallanzani	Rome	broncho alveolar fluid	451	KL6	OCL1
	SAMN08159983	SRX3527477	PRJNA427128	2017-03-16	SRR6435999	SRS2803162	Human	Italy	INMI L. Spallanzani	Rome	rectal swab	451	KL6	OCL1
	SAMN08159984	SRX3527476	PRJNA427128	2017-03-15	SRR6436000	SRS2803161	Human	Italy	INMI L. Spallanzani	Rome	broncho alveolar fluid	451	KL6	OCL1
	SAMN08159985	SRX3527482	PRJNA427128	2017-03-24	SRR6435994	SRS2803167	Human	Italy	INMI L. Spallanzani	Rome	blood culture	451	KL6	OCL1
	SAMN08159986	SRX3527481	PRJNA427128	2017-03-23	SRR6435995	SRS2803166	Human	Italy	INMI L. Spallanzani	Rome	rectal swab	451	KL6	OCL1
	SAMN08159987	SRX3527480	PRJNA427128	2017-03-28	SRR6435996	SRS2803165	Human	Italy	INMI L. Spallanzani	Rome	blood culture	451	KL6	OCL1
	SAMN08159988	SRX3527479	PRJNA427128	2017-04-20	SRR6435997	SRS2803164	Human	Italy	INMI L. Spallanzani	Rome	broncho alveolar fluid	451	KL6	OCL1
	SAMN08159989	SRX3527478	PRJNA427128	2017-04-30	SRR6435998	SRS2803163	Human	Italy	INMI L. Spallanzani	Rome	blood culture	451	KL6	OCL1
	SAMN08398906	SRX3601778	PRJNA431710	2012-10-22	SRR6513777	SRS2869778	Human	Spain	Hospital Virgen del Rocio	Sevilla	respiratory sample	1114	KL25	OCL1
	SAMN08398909	SRX3601815	PRJNA431710	2012-11-06	SRR6513740	SRS2869815	Human	Spain	Complexo Hospitalario Universitario de A Coruna	A Coruna	respiratory sample	218	KL7	OCL1
	SAMN08398910	SRX3601770	PRJNA431710	2013-01-22	SRR6513785	SRS2869771	Human	Spain	Hospital Universitario de Ciudad Real	Ciudad Real	respiratory sample	208	KL2	OCL1
	SAMN08398911	SRX3601825	PRJNA431710	2013-02-07	SRR6513730	SRS2869826	Human	Spain	Hospital Virgen del Rocio	Sevilla	respiratory sample	1114	KL25	OCL1
	SAMN08398912	SRX3601824	PRJNA431710	2013-03-20	SRR6513731	SRS2869825	Human	Spain	Hospital Universitario de Ciudad Real	Ciudad Real	respiratory sample	208	KL2	OCL1
	SAMN08398913	SRX3601823	PRJNA431710	2013-03-15	SRR6513732	SRS2869824	Human	Spain	Complexo Hospitalario Universitario de A Coruna	A Coruna	respiratory sample	218	KL7	OCL1
	SAMN08398914	SRX3601822	PRJNA431710	2013-03-18	SRR6513733	SRS2869823	Human	Italy	Policlinico Universitario A. Gemelli	Rome	respiratory sample	451	KL6	OCL1
	SAMN08398915	SRX3601821	PRJNA431710	2013-07-25	SRR6513734	SRS2869822	Human	Italy	Policlinico Universitario A. Gemelli	Rome	respiratory sample	451	KL6	OCL1
	SAMN08398917	SRX3601819	PRJNA431710	2013-04-15	SRR6513736	SRS2869819	Human	Greece	University Hospital ATTIKON	Athens	respiratory sample	436	KL47	OCL1
	SAMN08398918	SRX3601818	PRJNA431710	2013-05-20	SRR6513737	SRS2869818	Human	Greece	University Hospital ATTIKON	Athens	respiratory sample	436	KL47	OCL1
	SAMN08398919	SRX3601817	PRJNA431710	2013-06-02	SRR6513738	SRS2869817	Human	Greece	University Hospital ATTIKON	Athens	respiratory sample	436	KL47	OCL1
	SAMN08398920	SRX3601816	PRJNA431710	2013-07-10	SRR6513739	SRS2869816	Human	Greece	University Hospital ATTIKON	Athens	respiratory sample	436	KL47	OCL1
	SAMN08398921	SRX3601792	PRJNA431710	2013-10-18	SRR6513763	SRS2869792	Human	Spain	Hospital Universitario de Ciudad Real	Ciudad Real	respiratory sample	208	KL2	OCL1
	SAMN08398923	SRX3601790	PRJNA431710	2013-11-20	SRR6513765	SRS2869790	Human	Italy	University of Napoli Federico II	Naples	respiratory sample	451	KL6	OCL1
	SAMN08398924	SRX3601791	PRJNA431710	2013-10-25	SRR6513764	SRS2869791	Human	Greece	University Hospital ATTIKON	Athens	respiratory sample	436	KL47	OCL1
	SAMN08398925	SRX3601796	PRJNA431710	2013-11-18	SRR6513759	SRS2869796	Human	Greece	University Hospital ATTIKON	Athens	respiratory sample	451	KL28	OCL1
	SAMN08398926	SRX3601797	PRJNA431710	2013-07-12	SRR6513758	SRS2869797	Human	Greece	University Hospital ATTIKON	Athens	respiratory sample	451	KL28	OCL1
	SAMN08398927	SRX3601794	PRJNA431710	2013-11-07	SRR6513761	SRS2869795	Human	Greece	University Hospital Evangelismos	Athens	respiratory sample	452	KL3	OCL1
	SAMN08398929	SRX3601800	PRJNA431710	2013-12-14	SRR6513755	SRS2869800	Human	Greece	University Hospital Evangelismos	Athens	respiratory sample	452	KL3	OCL1
	SAMN08398931	SRX3601755	PRJNA431710	2013-09-12	SRR6513800	SRS2869756	Human	Greece	Sotiria University Hospital	Athens	respiratory sample	436	KL47	OCL1
	SAMN08398932	SRX3601754	PRJNA431710	2013-12-07	SRR6513801	SRS2869755	Human	Greece	General Hospital of Larissa	Larissa	respiratory sample	436	KL47	OCL1
	SAMN08398933	SRX3601757	PRJNA431710	2014-01-15	SRR6513798	SRS2869758	Human	Greece	General Hospital of Larissa	Larissa	respiratory sample	436	KL47	OCL1
	SAMN08398934	SRX3601756	PRJNA431710	2014-03-16	SRR6513799	SRS2869757	Human	Spain	Hospital Universitario Doctor Peset	Valencia	respiratory sample	208	KL2	OCL1
	SAMN08398935	SRX3601759	PRJNA431710	2014-02-20	SRR6513796	SRS2869760	Human	Italy	Policlinico Universitario A. Gemelli	Rome	respiratory sample	436	KL47	OCL1
	SAMN08398936	SRX3601758	PRJNA431710	2014-02-17	SRR6513797	SRS2869759	Human	Italy	Policlinico Universitario A. Gemelli	Rome	respiratory sample	281	KL22	OCL3
	SAMN08398937	SRX3601761	PRJNA431710	2014-02-21	SRR6513794	SRS2869762	Human	Italy	Policlinico Universitario A. Gemelli	Rome	respiratory sample	436	KL47	OCL1
	SAMN08398938	SRX3601760	PRJNA431710	2013-10-11	SRR6513795	SRS2869761	Human	Greece	University Hospital ATTIKON	Athens	respiratory sample	451	KL28	OCL1
	SAMN08398939	SRX3601763	PRJNA431710	2014-10-06	SRR6513792	SRS2869764	Human	Greece	University Hospital ATTIKON	Athens	respiratory sample	451	KL28	OCL1
	SAMN08398940	SRX3601762	PRJNA431710	2014-02-06	SRR6513793	SRS2869763	Human	Greece	University Hospital ATTIKON	Athens	respiratory sample	451	KL28	OCL1
	SAMN08398941	SRX3601785	PRJNA431710	2014-02-06	SRR6513770	SRS2869785	Human	Greece	University Hospital ATTIKON	Athens	respiratory sample	451	KL28	OCL1
	SAMN08398942	SRX3601806	PRJNA431710	2014-04-16	SRR6513749	SRS2869806	Human	Greece	University Hospital ATTIKON	Athens	respiratory sample	451	KL28	OCL1
	SAMN08398943	SRX3601780	PRJNA431710	2014-04-17	SRR6513775	SRS2869780	Human	Greece	University Hospital ATTIKON	Athens	respiratory sample	436	KL47	OCL1
	SAMN08398944	SRX3601782	PRJNA431710	2014-05-16	SRR6513773	SRS2869782	Human	Greece	University Hospital ATTIKON	Athens	respiratory sample	451	KL28	OCL1
	SAMN08398945	SRX3601787	PRJNA431710	2014-05-20	SRR6513768	SRS2869786	Human	Greece	University Hospital ATTIKON	Athens	respiratory sample	451	KL28	OCL1
	SAMN08398949	SRX3601802	PRJNA431710	2014-03-24	SRR6513753	SRS2869802	Human	Greece	General Hospital of Larissa	Larissa	respiratory sample	208	KL2	OCL1
	SAMN08398950	SRX3601803	PRJNA431710	2014-06-21	SRR6513752	SRS2869803	Human	Italy	Policlinico Universitario A. Gemelli	Rome	respiratory sample	208	KL2	OCL1
	SAMN08398952	SRX3601764	PRJNA431710	2014-06-19	SRR6513791	SRS2869765	Human	Greece	General Hospital of Larissa	Larissa	respiratory sample	451	KL6	OCL1
	SAMN08398953	SRX3601786	PRJNA431710	2014-07-20	SRR6513769	SRS2869787	Human	Italy	University of Napoli Federico II	Naples	respiratory sample	425	KL40	OCL1
	SAMN08398954	SRX3601783	PRJNA431710	2014-08-05	SRR6513772	SRS2869783	Human	Italy	Policlinico Universitario A. Gemelli	Rome	respiratory sample	425	KL40	OCL1
	SAMN08398955	SRX3601769	PRJNA431710	2014-08-30	SRR6513786	SRS2869770	Human	Greece	University Hospital of Larissa	Athens	respiratory sample	436	KL47	OCL1
	SAMN08398956	SRX3601768	PRJNA431710	2014-10-31	SRR6513787	SRS2869769	Human	Spain	Hospital Universitario de Ciudad Real	Ciudad Real	respiratory sample	425	KL40	OCL1
	SAMN08398957	SRX3601805	PRJNA431710	2014-10-06	SRR6513750	SRS2869805	Human	Greece	General Hospital of Larissa	Larissa	respiratory sample	436	KL47	OCL1
	SAMN08398958	SRX3601766	PRJNA431710	2015-02-02	SRR6513789	SRS2869767	Human	Italy	Policlinico Universitario A. Gemelli	Rome	respiratory sample	218	KL7	OCL1
	SAMN08398959	SRX3601789	PRJNA431710	2015-03-03	SRR6513766	SRS2869789	Human	Italy	Policlinico Universitario A. Gemelli	Rome	respiratory sample	281	KL22	OCL3
	SAMN08398960	SRX3601811	PRJNA431710	2015-02-03	SRR6513744	SRS2869811	Human	Greece	University Hospital ATTIKON	Athens	respiratory sample	425	KL40	OCL1
	SAMN08398962	SRX3601809	PRJNA431710	2014-07-30	SRR6513746	SRS2869809	Human	Greece	University Hospital ATTIKON	Athens	respiratory sample	425	KL40	OCL1
	SAMN08398963	SRX3601799	PRJNA431710	2015-04-17	SRR6513756	SRS2869799	Human	Greece	University Hospital ATTIKON	Athens	respiratory sample	425	KL40	OCL1
	SAMN08398964	SRX3601814	PRJNA431710	2015-04-29	SRR6513741	SRS2869814	Human	Greece	University Hospital ATTIKON	Athens	respiratory sample	425	KL40	OCL1
	SAMN08398965	SRX3601788	PRJNA431710	2015-04-09	SRR6513767	SRS2869788	Human	Greece	Papanikolaou General Hospital	Thessaloniki	respiratory sample	436	KL47	OCL1
	SAMN08398966	SRX3601810	PRJNA431710	2015-06-22	SRR6513745	SRS2869810	Human	Greece	General Hospital of Larissa	Larissa	respiratory sample	425	KL40	OCL1
	SAMN08398967	SRX3601798	PRJNA431710	2015-09-21	SRR6513757	SRS2869798	Human	Greece	General Hospital of Larissa	Larissa	respiratory sample	195	KL3	OCL1
	SAMN08398970	SRX3601812	PRJNA431710	2013-05-17	SRR6513743	SRS2869812	Human	Spain	Hospital Universitario La Fe	Valencia	stool	1117	KL2	OCL1
	SAMN08398971	SRX3601784	PRJNA431710	2013-05-21	SRR6513771	SRS2869784	Human	Spain	Hospital Universitario La Fe	Valencia	stool	1117	KL2	OCL1
	SAMN08581087	SRX3734225	PRJNA435581	2013-05-13	SRR6762183	SRS2991251	Human	Italy	University of Catania		bronchial aspirate	281	KL22	OCL3
	SAMN08581088	SRX3734226	PRJNA435581	2013-05-13	SRR6762182	SRS2991252	Human	Italy	University of Catania		bronchial aspirate	281	KL22	OCL3
	SAMN08581095	SRX3734229	PRJNA435581	2013-06-24	SRR6762179	SRS2991254	Human	Italy	University of Catania		bronchial aspirate	281	KL22	OCL3
	SAMN08581096	SRX3734230	PRJNA435581	2013-06-24	SRR6762178	SRS2991256	Human	Italy	University of Catania		bronchial aspirate	281	KL22	OCL3
	SAMN08581099	SRX3734231	PRJNA435581	2013-07-01	SRR6762177	SRS2991257	Human	Italy	University of Catania		bronchial aspirate	281	KL22	OCL3
	SAMN08581100	SRX3734232	PRJNA435581	2013-07-01	SRR6762176	SRS2991258	Human	Italy	University of Catania		bronchial aspirate	281	KL22	OCL3
	SAMN09202765	SRX4094323	PRJNA387062	2017-11-01	SRR7176787	SRS3310836	Hemoculture	Romania		Bucharest		558	KL77	OCL1
	SAMN09202766	SRX4094322	PRJNA387062	2018-01-01	SRR7176788	SRS3310835	Hemoculture	Romania		Bucharest		195	KL3	OCL1
	SAMN09302593	SRX5788801	PRJNA474045	2005-01-01	SRR9010623	SRS4706305	Human	Italy	ICU Hospital S. Giovanni-Addolorata	Rome	cerebrospinal fluid	437	KL2	OCL1
	SAMN09714553	SRX4456324	PRJNA482774		SRR7591080	SRS3594426	Human	Spain	Hospital Virgen del Rocio	Seville	stool	1114	KL25	OCL1
	SAMN09714554	SRX4456321	PRJNA482774	2012-02-04	SRR7591083	SRS3594423	Human	Spain	Hospital Virgen del Rocio	Seville	stool	1114	KL25	OCL1
	SAMN12329232	SRX6479782	PRJNA555781	2011-01-01	SRR9722230	SRS5129940	Human	Hungary	National Public Health Center			208	KL2	OCL1
	SAMN12329233	SRX6479781	PRJNA555781	2011-01-01	SRR9722231	SRS5129938	Human	Hungary	National Public Health Center			208	KL2	OCL1
	SAMN14605982	SRX8124491	PRJNA625727		SRR11554752	SRS6488849	Human	Finland	Helsinki University Central Hospital Laboratory	Helsinki	Human sample	1114	KL25	OCL1
	SAMN14605983	SRX8124492	PRJNA625727		SRR11554751	SRS6488850	Human	Finland	Helsinki University Central Hospital Laboratory	Helsinki	Human sample	208	KL2	OCL1
	SAMN14605984	SRX8124493	PRJNA625727		SRR11554750	SRS6488851	Human	Finland	Helsinki University Central Hospital Laboratory	Helsinki	Human sample	1114	KL25	OCL1
	SAMN14605985	SRX8124494	PRJNA625727	2017-01-01	SRR11554749	SRS6488852	Human	Germany	Charite Hospital Berlin	Berlin	Human sample	195	KL3	OCL1
	SAMN14669791	SRX8156645	PRJNA627433	2011-01-01	SRR11589182	SRS6518660	Human	Romania				350	KL9	OCL1
	SAMN14669800	SRX8156655	PRJNA627433	2012-01-01	SRR11589172	SRS6518670	Human	Portugal				218	KL7	OCL1
	SAMN14669802	SRX8156657	PRJNA627433	2012-01-01	SRR11589170	SRS6518672	Human	Hungary				208	KL2	OCL1
	SAMN14669803	SRX8156658	PRJNA627433	2013-01-01	SRR11589169	SRS6518673	Human	Italy				451	KL6	OCL1
	SAMN14669804	SRX8156660	PRJNA627433	2013-01-01	SRR11589167	SRS6518676	Human	Italy				451	KL6	OCL1
	SAMN14669808	SRX8156664	PRJNA627433	2013-01-01	SRR11589163	SRS6518679	Human	Portugal				218	KL7	OCL1
	SAMN14669809	SRX8156665	PRJNA627433	2012-01-01	SRR11589162	SRS6518681	Human	Italy				218	KL7	OCL1
	SAMN14669810	SRX8156666	PRJNA627433	2012-01-01	SRR11589161	SRS6518680	Human	Italy				218	KL7	OCL1
	SAMN14669811	SRX8156667	PRJNA627433	2013-01-01	SRR11589160	SRS6518682	Human	Belgium				451	KL6	OCL1
	SAMN14669814	SRX8156671	PRJNA627433	2013-01-01	SRR11589156	SRS6518686	Human	Germany				451	KL6	OCL1
	SAMN14669816	SRX8156673	PRJNA627433	2013-01-01	SRR11589154	SRS6518688	Human	Germany				195	KL3	OCL1
	SAMN14669817	SRX8156674	PRJNA627433	2013-01-01	SRR11589153	SRS6518689	Human	United Kingdom				218	KL7	OCL1
	SAMN14669818	SRX8156675	PRJNA627433	2013-01-01	SRR11589152	SRS6518690	Human	Italy				218	KL7	OCL1
	SAMN14669819	SRX8156676	PRJNA627433	2013-01-01	SRR11589151	SRS6518691	Human	Italy				451	KL6	OCL1
	SAMN14669820	SRX8156677	PRJNA627433	2013-01-01	SRR11589150	SRS6518694	Human	Italy				348	KL9	OCL1
	SAMN14669821	SRX8156678	PRJNA627433	2014-01-01	SRR11589149	SRS6518692	Human	Croatia				195	KL3	OCL1
	SAMN14669822	SRX8156679	PRJNA627433	2014-01-01	SRR11589148	SRS6518693	Human	Croatia				195	KL3	OCL1
	SAMN14669824	SRX8156682	PRJNA627433	2014-01-01	SRR11589145	SRS6518697	Human	Italy				218	KL7	OCL1
	SAMN14669830	SRX8156688	PRJNA627433	2014-01-01	SRR11589139	SRS6518703	Human	Spain				208	KL2	OCL1
	SAMN14669833	SRX8156691	PRJNA627433	2014-01-01	SRR11589136	SRS6518706	Human	Belgium				451	KL6	OCL1
	SAMN14669834	SRX8156693	PRJNA627433	2014-01-01	SRR11589134	SRS6518708	Human	Italy				348	KL9	OCL1
	SAMN14669835	SRX8156694	PRJNA627433	2014-01-01	SRR11589133	SRS6518709	Human	Portugal				350	KL9	OCL1
	SAMN14669837	SRX8156696	PRJNA627433	2014-01-01	SRR11589131	SRS6518711	Human	Italy				281	KL22	OCL1
	SAMN14669838	SRX8156697	PRJNA627433	2014-01-01	SRR11589130	SRS6518713	Human	Italy				281	KL22	OCL1
	SAMN14669841	SRX8156700	PRJNA627433	2014-01-01	SRR11589127	SRS6518715	Human	Greece				436	KL47	OCL1
	SAMN14669842	SRX8156701	PRJNA627433	2014-01-01	SRR11589126	SRS6518716	Human	Greece				425	KL40	OCL1
	SAMN14669847	SRX8156707	PRJNA627433	2014-01-01	SRR11589120	SRS6518721	Human	Greece				436	KL81	OCL1
	SAMN14669850	SRX8156710	PRJNA627433	2014-01-01	SRR11589117	SRS6518725	Human	Turkey				436	KL47	OCL1
	SAMN14669852	SRX8156712	PRJNA627433	2014-01-01	SRR11589115	SRS6518727	Human	Germany				208	KL2	OCL1
	SAMN14669862	SRX8156550	PRJNA627433	2014-01-01	SRR11589277	SRS6518565	Human	Russia				348	KL9	OCL1
	SAMN14669923	SRX8156619	PRJNA627433	2015-01-01	SRR11589208	SRS6518634	Human	Ukraine				502	KL125	OCL1
	SAMN14669924	SRX8156621	PRJNA627433	2015-01-01	SRR11589206	SRS6518636	Human	Ukraine				502	KL125	OCL1
	SAMN14669928	SRX8156625	PRJNA627433	2015-01-01	SRR11589202	SRS6518643	Human	Belarus				450	KL9	OCL1
	SAMN14829697	SRX8237195	PRJNA627433	2011-01-01	SRR11676269	SRS6588307	Human	Poland				425	KL125	OCL1
	SAMN15646561	SRX12202160	PRJNA607827		SRR15911746	SRS7093210		France			Seine River	208	KL2	OCL1
	SAMN16541575	SRX9354489	PRJNA671692	2010-01-01	SRR12889316	SRS7577587	Human	Hungary	University of Debrecen	Debrecen	blood	218	KL7	OCL1
	SAMN16541579	SRX9354496	PRJNA671692	2010-01-01	SRR12889309	SRS7577594	Human	Hungary	University of Debrecen	Debrecen	bronchial	218	KL7	OCL1
	SAMN16541580	SRX9354497	PRJNA671692	2010-01-01	SRR12889308	SRS7577595	Human	Hungary	University of Debrecen	Debrecen	bronchial	218	KL7	OCL1
	SAMN16541582	SRX9354499	PRJNA671692	2017-01-01	SRR12889306	SRS7577597	Human	Hungary	University of Debrecen	Debrecen	bronchial	218	KL7	OCL1
	SAMN16541583	SRX9354479	PRJNA671692	2017-01-01	SRR12889326	SRS7577577	Human	Hungary	University of Debrecen	Debrecen	sputum	218	KL7	OCL1
	SAMN16541585	SRX9354481	PRJNA671692	2017-01-01	SRR12889324	SRS7577579	Human	Hungary	University of Debrecen	Debrecen	sputum	218	KL7	OCL1
	SAMN16541586	SRX9354482	PRJNA671692	2017-01-01	SRR12889323	SRS7577580	Human	Hungary	University of Debrecen	Debrecen	bronchial	218	KL7	OCL1
	SAMN17915434	SRX10099920	PRJNA701882	2010-01-01	SRR13711019	SRS8257076	Human	Poland	Department of Pharmaceutical Microbiology - Medical University of Warsaw	Warsaw	fistula	208	KL2	OCL1
	SAMN17915435	SRX10099921	PRJNA701882	2010-01-01	SRR13711018	SRS8257077	Human	Poland	Department of Pharmaceutical Microbiology - Medical University of Warsaw	Warsaw	bronchial secretion	208	KL2	OCL1
	SAMN17915436	SRX10099927	PRJNA701882	2011-01-01	SRR13711012	SRS8257083	Human	Poland	Department of Pharmaceutical Microbiology - Medical University of Warsaw	Warsaw	wound swab	348	KL9	OCL1
	SAMN17915437	SRX10099928	PRJNA701882	2012-01-01	SRR13711011	SRS8257084	Human	Poland	Department of Pharmaceutical Microbiology - Medical University of Warsaw	Warsaw	wound swab	348	KL9	OCL1
	SAMN17915438	SRX10099929	PRJNA701882	2012-01-01	SRR13711010	SRS8257085	Human	Poland	Department of Pharmaceutical Microbiology - Medical University of Warsaw	Warsaw	urine	425	KL125	OCL1
	SAMN17915439	SRX10099930	PRJNA701882	2012-01-01	SRR13711009	SRS8257086	Human	Poland	Department of Pharmaceutical Microbiology - Medical University of Warsaw	Warsaw	urine	425	KL125	OCL1
	SAMN17915440	SRX10099931	PRJNA701882	2012-01-01	SRR13711008	SRS8257087	Human	Poland	Department of Pharmaceutical Microbiology - Medical University of Warsaw	Warsaw	bronchial secretion	195	KL3	OCL1
	SAMN17915441	SRX10099932	PRJNA701882	2012-01-01	SRR13711007	SRS8257088	Human	Poland	Department of Pharmaceutical Microbiology - Medical University of Warsaw	Warsaw	urine	208	KL2	OCL1
	SAMN17915442	SRX10099933	PRJNA701882	2012-01-01	SRR13711006	SRS8257089	Human	Poland	Department of Pharmaceutical Microbiology - Medical University of Warsaw	Warsaw	rectal swab	208	KL2	OCL1
	SAMN17915443	SRX10099934	PRJNA701882	2014-01-01	SRR13711005	SRS8257090	Human	Poland	Department of Pharmaceutical Microbiology - Medical University of Warsaw	Warsaw	urine	195	KL3	OCL1
	SAMN17915444	SRX10099922	PRJNA701882	2013-01-01	SRR13711017	SRS8257078	Human	Poland	Department of Pharmaceutical Microbiology - Medical University of Warsaw	Warsaw	urine	348	KL9	OCL1
	SAMN17915445	SRX10099923	PRJNA701882	2013-01-01	SRR13711016	SRS8257079	Human	Poland	Department of Pharmaceutical Microbiology - Medical University of Warsaw	Warsaw	bronchial secretion	348	KL9	OCL1
	SAMN17915446	SRX10099924	PRJNA701882	2013-01-01	SRR13711015	SRS8257080	Human	Poland	Department of Pharmaceutical Microbiology - Medical University of Warsaw	Warsaw	urine	208	KL2	OCL1
	SAMN17915447	SRX10099925	PRJNA701882	2013-01-01	SRR13711014	SRS8257081	Human	Poland	Department of Pharmaceutical Microbiology - Medical University of Warsaw	Warsaw	wound swab	348	KL9	OCL1
	SAMN17915448	SRX10099926	PRJNA701882		SRR13711013	SRS8257082	Human	Poland	Department of Pharmaceutical Microbiology - Medical University of Warsaw	Warsaw		195	KL3	OCL1
	SAMN19493857	SRX11055325	PRJNA734485	2017-01-01	SRR14718272	SRS9122565	Human	Belgium	Vrije Universiteit of Brussel			848	KL13	OCL1
	SAMN19493872	SRX11055315	PRJNA734485	2017-01-01	SRR14718282	SRS9122555	Human	Belgium	Vrije Universiteit of Brussel			208	KL2	OCL1
	SAMN19493874	SRX11055338	PRJNA734485	2017-01-01	SRR14718259	SRS9122580	Human	Belgium	Vrije Universiteit of Brussel			195	KL3	OCL1
	SAMN19493879	SRX11055336	PRJNA734485	2017-01-01	SRR14718261	SRS9122576	Human	Belgium	Vrije Universiteit of Brussel			281	KL22	OCL3
	SAMN19593362	SRX11082718	PRJNA735707	2017-01-01	SRR14748914	SRS9148379	Human	Turkey				451	KL12	OCL1
	SAMN22908397	SRX12996961	PRJNA778060	2020-01-01	SRR16798021	SRS10937143	Human	Switzerland	ZLM St. Gallen	St. Gallen		208	KL2	OCL1
	SAMN22908398	SRX12996962	PRJNA778060	2020-01-01	SRR16798020	SRS10937144	Human	Switzerland	ZLM St. Gallen	St. Gallen		208	KL2	OCL1
	SAMN22908399	SRX12996963	PRJNA778060	2020-01-01	SRR16798019	SRS10937145	Human	Switzerland	ZLM St. Gallen	St. Gallen		208	KL2	OCL1
	SAMN22908400	SRX12996964	PRJNA778060	2020-01-01	SRR16798018	SRS10937148	Human	Switzerland	ZLM St. Gallen	St. Gallen		208	KL2	OCL1
	SAMN22908401	SRX12996965	PRJNA778060	2020-01-01	SRR16798017	SRS10937146	Human	Switzerland	ZLM St. Gallen	St. Gallen		208	KL2	OCL1
	SAMN22908402	SRX12996956	PRJNA778060	2020-01-01	SRR16798016	SRS10937138	Human	Switzerland	ZLM St. Gallen	St. Gallen		208	KL2	OCL1
	SAMN22908403	SRX12996957	PRJNA778060	2020-01-01	SRR16798015	SRS10937139	Human	Switzerland	ZLM St. Gallen	St. Gallen		208	KL2	OCL1
	SAMN22908404	SRX12996958	PRJNA778060	2020-01-01	SRR16798014	SRS10937141	Human	Switzerland	ZLM St. Gallen	St. Gallen		208	KL2	OCL1
	SAMN22908405	SRX12996959	PRJNA778060	2020-01-01	SRR16798013	SRS10937140	Human	Switzerland	ZLM St. Gallen	St. Gallen		195	KL130	OCL1
	SAMN22908406	SRX12996960	PRJNA778060	2020-01-01	SRR16798012	SRS10937142	Human	Switzerland	ZLM St. Gallen	St. Gallen		195	KL130	OCL1
	SAMEA7171650	ERX4377154	PRJEB27899			ERS4932094	Human	Morocco				195	KL3	OCL1
	SAMEA7171651	ERX4377155	PRJEB27899			ERS4932095	Human	Morocco				195	KL3	OCL1
	SAMEA7171860	ERX4377257	PRJEB27899			ERS4932304	Human	Egypt				1704	KL40	OCL1
	SAMEA7725360	ERX4809055	PRJEB42042			ERS5472736	Human	Libya				218	KL9	OCL1
	SAMEA7725362	ERX4809057	PRJEB42042			ERS5472738	Human	Libya				286	KL49	OCL1
	SAMEA7725391	ERX4809058	PRJEB42042			ERS5472767	Human	Libya				286	KL49	OCL1
	SAMEA7725422	ERX4809400	PRJEB42042			ERS5472797	Human	Libya				286	KL49	OCL1
	SAMEA7725432	ERX4809475	PRJEB42042			ERS5472807	Human	Libya				425	KL40	OCL1
	SAMEA7725433	ERX4809476	PRJEB42042			ERS5472808	Human	Libya				208	KL2	OCL1
	SAMEA7886638	ERX5010525	PRJEB42731			ERS5633874	Human	Egypt				195	KL3	OCL1
	SAMEA7886639	ERX5010526	PRJEB42731			ERS5633875	Human	Egypt				218	KL9	OCL1
	SAMEA7886641	ERX5010528	PRJEB42731			ERS5633877	Human	Egypt				218	KL9	OCL1
	SAMEA7886642	ERX5010529	PRJEB42731			ERS5633878	Human	Egypt				1295	KL130	OCL1
	SAMEA7886644	ERX5010531	PRJEB42731			ERS5633880	Human	Egypt				Other	KL65	OCL1
	SAMN16562430	SRX9370219	PRJNA672293	2019-01-01		SRS7592059	Human	Libya	BPSH	Tripoli	wound	208	KL2	OCL1
	SAMN16562434	SRX9370222	PRJNA672293	2019-01-01		SRS7592062	Human	Libya	BPSH	Tripoli	blood	286	KL49	OCL1
	SAMN17182379	SRX9754318	PRJNA688598	2017-05-30		SRS7944272	Human	Egypt	Children's Cancer Hospital - Egypt 57357	Cairo	blood	684	KL33	OCL1
	SAMN17182380	SRX9754319	PRJNA688598	2017-05-30		SRS7944273	Human	Egypt	Children's Cancer Hospital - Egypt 57357	Cairo	BAL	684	KL33	OCL1
	SAMN17182382	SRX9754292	PRJNA688598	2018-10-26		SRS7944245	Human	Egypt	Children's Cancer Hospital - Egypt 57357	Cairo	blood	195	KL3	OCL1
	SAMN17182393	SRX9754304	PRJNA688598	2018-09-15		SRS7944258	Human	Egypt	Children's Cancer Hospital - Egypt 57357	Cairo	BAL	1705	KL6	OCL1
	SAMN17182400	SRX9754311	PRJNA688598	2018-11-17		SRS7944265	Human	Egypt	Children's Cancer Hospital - Egypt 57357	Cairo	blood	195	KL3	OCL1
	SAMN17266007	SRX10474312	PRJNA690827	2020-01-01		SRS8603521	Human	Egypt	Hospital in Cairo	Cairo	sputum	1050	KL234	OCL1
